# Supplementary material for: Profile of Inflammation-associated genes during Hepatic Differentiation of Human Pluripotent Stem Cells
Source: Data Brief. 2015 Nov 9;5:871–8. doi: 10.1016/j.dib.2015.10.023 (PMC4669432; doi:10.1016/j.dib.2015.10.023)
Supplement: Supplementary file 2 — Supplementary material [file mmc2.xlsx]

## Sheet: Supplementary Table 1
Feature ID	Gene ID	Fold change (Day 15 vs Day 5)	Fold change (Day 21 vs Day 5)	P-value (Day 15 vs Day 5)	P-value (Day 21 vs Day 5)		Day5_FPKM1	Day5_FPKM2	Day 5 Means	Day15_FPKM1	Day15_FPKM2	Day 15_Means	Rank by FDR (Day 15 vs Day 5)		Day5_FPKM1	Day5_FPKM2	Day 5 Means	Day21_FPKM1	Day21_FPKM2	Day 21_Means	Rank by FDR (Day 21 vs Day 5)
ENSG00000175899.9	A2M	853.74	2156.31	0.00155	0.000704		4.28	3.13	3.71	3289.59	3040.06	3164.82	2237		4.28	3.13	3.71	8205.64	7781.3	7993.47	1204
ENSG00000229314.4	ORM1	594.42	1874.19	1.39e-07	0.00216		4.2	4.54	4.37	2597.18	2595.28	2596.23	18		4.2	4.54	4.37	8566.55	7805.26	8185.9	1204
ENSG00000228278.2	ORM2	461.93	1436.96	0.000294	0.00207		1.12	1.1	1.11	521.15	503.61	512.38	882		1.12	1.1	1.11	1666.43	1521.4	1593.92	1204
ENSG00000171564.6	FGB	924.54	1274.14	0.00014	4.37e-05		19.6	12.76	16.18	15136.1	14782.2	14959.1	541		19.6	12.76	16.18	20479.6	20752	20615.8	168
ENSG00000197249.7	SERPINA1	900.22	1107.32	0.000827	0.00128		25.89	17.76	21.83	19084.6	20214.2	19649.4	1837		25.89	17.76	21.83	23305.8	25033.9	24169.8	1204
ENSG00000171560.9	FGA	749.32	1045.68	0.000146	3.05e-06		13.41	10.24	11.82	8753.72	8967.39	8860.56	544		13.41	10.24	11.82	12343.5	12386.5	12365	36
ENSG00000257017.1	HP	115.69	911.4	0.000402	0.000348		3.16	2.33	2.74	310.83	323.41	317.12	1128		3.16	2.33	2.74	2544.81	2451.62	2498.22	805
ENSG00000122194.11	PLG	220.99	349.75	0.00445	0.00242		1.1	1.1	1.1	226.9	259.28	243.09	4275		1.1	1.1	1.1	403.65	365.8	384.73	3268
ENSG00000196136.8	SERPINA3	32.88	331.65	1.4e-05	0.04		1.1	1.1	1.1	36.04	36.3	36.17	116		1.1	1.1	1.1	291.98	437.64	364.81	10274
ENSG00000106804.5	C5	47.49	135.6	0.00317	0.000987		3.36	2.69	3.02	151.43	135.6	143.51	4275		3.36	2.69	3.02	422.54	396.97	409.76	1204
ENSG00000180210.9	F2	107.93	102.97	0.02	0.00894		1.1	1.4	1.25	118.16	152.03	135.1	8180		1.1	1.4	1.25	116.73	141.03	128.88	5834
ENSG00000081041.7	CXCL2	12.85	96.76	0.01	0.000547		1.1	1.1	1.1	15.49	12.79	14.14	6675		1.1	1.1	1.1	108.9	103.97	106.44	1141
ENSG00000173432.6	SAA1	5.02	58.09	0.05	0.05		1.1	1.1	1.1	6.54	4.49	5.52	11377		1.1	1.1	1.1	49.08	78.73	63.9	10688
ENSG00000008517.11	IL32	27.42	57.93	0.00263	0.12		1.1	1.1	1.1	28.67	31.66	30.17	2237		1.1	1.1	1.1	40.14	87.32	63.73	12989
ENSG00000196083.5	IL1RAP	39.58	56.85	0.00439	0.00383		1.58	1.93	1.76	74.03	65.03	69.53	4275		1.58	1.93	1.76	93.78	105.96	99.87	3268
ENSG00000166278.9	C2	10.23	55.08	0.05	0.00649		1.1	1.1	1.1	8.9	13.59	11.25	11377		1.1	1.1	1.1	65.4	55.77	60.59	3268
ENSG00000161921.9	CXCL16	19.38	44.24	2.13e-08	0.00256		1.1	1.1	1.1	21.32	21.32	21.32	4		1.1	1.1	1.1	46.25	51.07	48.66	3268
ENSG00000161574.10	CCL15	11.44	42.33	0.02	0.03		1.1	1.1	1.1	11.11	14.06	12.59	8180		1.1	1.1	1.1	54.42	38.71	46.56	9065
ENSG00000105697.2	HAMP	34.91	41.08	0.02	0.0041		1.1	1.1	1.1	33.53	43.27	38.4	8180		1.1	1.1	1.1	48.03	42.36	45.19	3268
ENSG00000189377.3	CXCL17	12.7	35.09	0.02	0.00274		1.1	1.1	1.1	12.01	15.93	13.97	9080		1.1	1.1	1.1	36.63	40.56	38.59	3268
ENSG00000125730.8	C3	10.82	34.24	0.00429	0.00301		8.89	9.25	9.07	92.31	104	98.16	4275		8.89	9.25	9.07	293.93	327.08	310.5	3268
ENSG00000150782.7	IL18	15.76	30.02	0.03	3.76e-05		1.1	1.1	1.1	19.96	14.71	17.33	9080		1.1	1.1	1.1	33.22	32.83	33.02	149
ENSG00000039537.9	C6	6.12	27.93	0.04	0.0002		1.1	1.1	1.1	5.57	7.89	6.73	10540		1.1	1.1	1.1	31.14	30.3	30.72	516
ENSG00000160712.8	IL6R	32.12	26.58	0.00622	0.01		1.1	1.1	1.1	32.62	38.05	35.34	4275		1.1	1.1	1.1	25.95	32.53	29.24	7270
ENSG00000147168.7	IL2RG	35.63	23.98	0.03	0.17		1.1	1.1	1.1	32.49	45.9	39.19	9852		1.1	1.1	1.1	14.39	38.37	26.38	13907
ENSG00000134352.14	IL6ST	15.41	22.69	1.82e-05	0.08		19.98	18.04	19.01	292.19	293.5	292.85	147		19.98	18.04	19.01	310.92	551.86	431.39	11970
ENSG00000120659.10	TNFSF11	5.92	21.95	0.00495	0.09		1.1	1.1	1.1	6.89	6.13	6.51	4275		1.1	1.1	1.1	16.57	31.72	24.15	12425
ENSG00000117289.7	TXNIP	19.98	20.29	0.03	0.07		1.88	1.37	1.63	26.81	38.15	32.48	9852		1.88	1.37	1.63	24.23	41.71	32.97	11689
ENSG00000196954.7	CASP4	7.07	17.6	0.14	0.05		1.1	1.1	1.1	4.98	10.58	7.78	13778		1.1	1.1	1.1	15.22	23.51	19.36	10688
ENSG00000156711.10	MAPK13	18.33	16.96	4.81e-05	0.00207		2.08	2.08	2.08	37.87	38.37	38.12	258		2.08	2.08	2.08	33.75	36.78	35.27	1204
ENSG00000213494.4	CCL14	2.86	15.94	0.00367	0.03		1.1	1.1	1.1	3.27	3.02	3.15	4275		1.1	1.1	1.1	20.55	14.5	17.53	9713
ENSG00000164733.13	CTSB	18.99	14.21	2.36e-05	0.000351		115.59	111.26	113.42	2163.64	2144.29	2153.96	162		115.59	111.26	113.42	1583.41	1639.42	1611.42	816
ENSG00000163734.4	CXCL3	1.29	12.95	0.28	0.04		1.1	1.1	1.1	1.63	1.2	1.42	15168		1.1	1.1	1.1	11.55	16.94	14.25	10274
ENSG00000137070.11	IL11RA	8.39	12.94	0.00199	0.1		1.78	2.83	2.31	19.91	18.8	19.35	2237		1.78	2.83	2.31	39.24	20.45	29.85	12625
ENSG00000056736.5	IL17RB	5.51	12.06	0.00228	0.05		3.41	3.49	3.45	18.27	19.76	19.02	2237		3.41	3.49	3.45	50.58	32.58	41.58	10688
ENSG00000121858.6	TNFSF10	4.06	11.4	0.04	0.05		1.1	1.1	1.1	3.8	5.14	4.47	10540		1.1	1.1	1.1	15.07	10.01	12.54	10688
ENSG00000244731.3	C4A	7.44	9.84	0.01	0.000927		1.1	1.7	1.4	11.46	9.4	10.43	6675		1.1	1.7	1.4	13.56	14.01	13.78	1204
ENSG00000145623.7	OSMR	4.17	9.66	9.99e-05	0.06		1.1	1.1	1.1	4.62	4.55	4.59	410		1.1	1.1	1.1	8.09	13.15	10.62	11405
ENSG00000239697.4	TNFSF12	11.82	7.99	0.000285	0.00288		2.65	2	2.33	27.79	27.24	27.51	881		2.65	2	2.33	19.4	17.77	18.58	3268
ENSG00000224389.3	C4B	6.09	7.6	0.03	0.00487		1.1	1.76	1.43	10.06	7.38	8.72	10540		1.1	1.76	1.43	11.45	10.31	10.88	3268
ENSG00000068903.14	SIRT2	7.86	7.04	0.000655	0.0042		4.16	5.04	4.6	35.5	36.86	36.18	1583		4.16	5.04	4.6	34.15	30.64	32.4	3268
ENSG00000115604.6	IL18R1	1.18	6.92	0.32	0.03		2.14	1.87	2	2.13	2.62	2.38	15414		2.14	1.87	2	11.69	16.05	13.87	9713
ENSG00000115594.7	IL1R1	4.19	6.52	0.00406	0.04		2.8	3.1	2.95	12.97	11.8	12.38	4275		2.8	3.1	2.95	16.07	22.42	19.24	9713
ENSG00000198502.5	HLA-DRB5	14.6	6.46	0.00739	0.01		2.16	1.93	2.05	27.48	32.29	29.88	4275		2.16	1.93	2.05	11.95	14.51	13.23	7270
ENSG00000163702.14	IL17RC	4.51	6.39	0.0021	0.01		5	3.66	4.33	19.36	19.75	19.55	2237		5	3.66	4.33	30.23	25.13	27.68	7270
ENSG00000163739.4	CXCL1	-3.71	4.96	0.2	0.04		1.1	1.1	1.1	1.1	1.1	1.1	14470		2.49	5.68	4.09	4.58	6.33	5.46	10274
ENSG00000196126.6	HLA-DRB1	10.07	4.92	0.00612	0.01		18.23	14.49	16.36	153.17	176.19	164.68	4275		18.23	14.49	16.36	73.88	87.06	80.47	5834
ENSG00000204592.5	HLA-E	2.54	4.88	0.02	0.00628		22.89	22.25	22.57	52.4	62.18	57.29	8180		22.89	22.25	22.57	103.22	117.16	110.19	3268
ENSG00000133466.9	C1QTNF6	17.48	4.05	0.000675	0.00298		3.68	4.24	3.96	67.58	70.92	69.25	1619		3.68	4.24	3.96	16.66	15.46	16.06	3268
ENSG00000243646.3	IL10RB	2.6	4.01	0.04	0.01		2.36	4.16	3.26	7.91	9.03	8.47	10540		2.36	4.16	3.26	12.25	13.88	13.06	7270
ENSG00000125347.8	IRF1	1.96	3.7	0.02	0.00197		3.24	2.74	2.99	6.19	5.53	5.86	9080		3.24	2.74	2.99	10.8	11.31	11.05	1204
ENSG00000183578.4	TNFAIP8L3	3.85	3.43	0.00361	0.00213		1.1	1.1	1.1	4.05	4.43	4.24	4275		1.1	1.1	1.1	3.9	3.65	3.77	1204
ENSG00000131724.6	IL13RA1	2.97	3.39	0.00139	0.02		25.13	28.07	26.6	77.78	80.37	79.07	2237		25.13	28.07	26.6	81.83	98.51	90.17	7270
ENSG00000089163.4	SIRT4	3.25	3.35	0.01	0.08		1.1	1.1	1.1	3.29	3.86	3.58	6675		1.1	1.1	1.1	2.93	4.44	3.69	11970
ENSG00000064012.15	CASP8	3.99	3.28	0.00892	0.01		7.36	7.63	7.5	27.77	32.02	29.9	6675		7.36	7.63	7.5	22.48	26.62	24.55	7270
ENSG00000173535.8	TNFRSF10C	1.2	3.07	0.09	0.00948		2.78	3.15	2.96	3.51	3.6	3.55	12694		2.78	3.15	2.96	8.52	9.67	9.1	5834
ENSG00000027697.7	IFNGR1	1.75	2.54	0.01	0.17		44.78	40.85	42.82	71.81	78.29	75.05	6675		44.78	40.85	42.82	77.72	139.7	108.71	13907
ENSG00000100030.9	MAPK1	3.76	2.48	0.00252	0.00108		37.81	34.67	36.24	131.54	141.1	136.32	2237		37.81	34.67	36.24	89.09	90.7	89.89	1204
ENSG00000109320.6	NFKB1	2.45	2.45	0.02	0.06		4.02	3.29	3.66	8.28	9.66	8.97	9080		4.02	3.29	3.66	7.62	10.28	8.95	11405
ENSG00000028137.11	TNFRSF1B	4.11	2.43	0.12	0.00245		1.1	1.1	1.1	3.18	5.86	4.52	13521		1.1	1.1	1.1	2.59	2.75	2.67	3268
ENSG00000087086.7	FTL	3.14	2.41	0.000355	0.02		2879.18	2787.64	2833.41	8797.86	9007.37	8902.62	1039		2879.18	2787.64	2833.41	7412.08	6249.1	6830.59	8280
ENSG00000160703.9	NLRX1	2.55	2.27	0.05	0.04		3.31	3.33	3.32	9.64	7.33	8.48	11024		3.31	3.33	3.32	6.7	8.41	7.56	10274
ENSG00000138794.5	CASP6	1.85	2.14	0.02	0.00667		27.59	31.95	29.77	52.17	58.19	55.18	9080		27.59	31.95	29.77	62.11	65.6	63.86	3268
ENSG00000204632.7	HLA-G	1.32	2.06	0.12	0.02		4.86	4.87	4.87	5.85	7.03	6.44	13375		4.86	4.87	4.87	9.34	10.73	10.04	7270
ENSG00000165806.12	CASP7	1.57	2.03	0.0034	0.07		8.46	8.84	8.65	13.82	13.39	13.6	4275		8.46	8.84	8.65	15.11	19.94	17.53	11689
ENSG00000067182.3	TNFRSF1A	1.7	1.94	0.01	0.08		55.05	60.34	57.69	94.21	102.32	98.26	6675		55.05	60.34	57.69	96.09	128.31	112.2	11970
ENSG00000142082.10	SIRT3	2.01	1.63	0.03	0.03		7.24	7.86	7.55	13.82	16.49	15.16	9852		7.24	7.86	7.55	12.99	11.58	12.28	9065
ENSG00000120889.8	TNFRSF10B	1.36	1.54	7.62e-05	0.0029		35.89	36.08	35.98	48.89	48.77	48.83	342		35.89	36.08	35.98	54.38	56.47	55.42	3268
ENSG00000204525.8	HLA-C	1.28	1.5	0.05	0.03		273.88	261.01	267.45	327.4	359.27	343.33	11377		273.88	261.01	267.45	378.41	422.62	400.51	9065
ENSG00000124523.9	SIRT5	1.32	1.5	0.36	0.11		3.2	4.31	3.75	5.79	4.1	4.95	15653		3.2	4.31	3.75	6.03	5.24	5.63	12799
ENSG00000172936.7	MYD88	1.11	1.38	0.39	0.05		24.27	22.03	23.15	23.63	27.97	25.8	15780		24.27	22.03	23.15	30.15	33.53	31.84	10688
ENSG00000104825.11	NFKBIB	1.17	1.36	0.02	0.000359		11.19	11.32	11.26	12.89	13.45	13.17	9080		11.19	11.32	11.26	15.27	15.34	15.31	816
ENSG00000172458.4	IL17D	1.01	1.35	0.92	0.04		6.83	6.05	6.44	6.32	6.66	6.49	18578		6.83	6.05	6.44	8.99	8.43	8.71	10274
ENSG00000159128.8	IFNGR2	-1.38	1.23	0.03	0.35		34.13	34.72	34.43	23.33	26.58	24.95	9852		34.13	34.72	34.43	35.87	48.91	42.39	15443
ENSG00000187531.6	SIRT7	1.8	1.16	0.00344	0.03		8.19	8.12	8.16	15.07	14.3	14.68	4275		8.19	8.12	8.16	9.71	9.23	9.47	9713
ENSG00000110330.3	BIRC2	-1.23	1.07	0.02	0.27		63.74	67.01	65.38	54.18	52.14	53.16	9080		63.74	67.01	65.38	72.82	67.45	70.14	14909
ENSG00000206503.6	HLA-A	-1.33	1.05	0.0071	0.64		119.15	118.65	118.9	87.04	91.99	89.52	4275		119.15	118.65	118.9	114.13	135.02	124.58	18072
ENSG00000102882.6	MAPK3	1.5	-1.1	0.03	0.37		66.69	56.74	61.71	91.95	93.6	92.78	9080		66.69	56.74	61.71	55.91	56.2	56.05	15609
ENSG00000164305.12	CASP3	-1.29	-1.14	0.01	0.23		49.82	51.21	50.51	38.17	40.08	39.13	6675		49.82	51.21	50.51	40.96	47.89	44.42	14518
ENSG00000105835.7	NAMPT	-2.07	-1.27	0.03	0.29		119.16	139.26	129.21	69.66	55.35	62.5	9852		119.16	139.26	129.21	85.46	118.33	101.89	15104
ENSG00000172247.3	C1QTNF4	-1.52	-1.52	0.00239	0.00239		1.65	1.7	1.68	1.1	1.1	1.1	2237		1.65	1.7	1.68	1.1	1.1	1.1	1204
ENSG00000077463.9	SIRT6	-1.35	-1.6	0.16	0.03		8.75	7.98	8.37	7.09	5.29	6.19	14005		8.75	7.98	8.37	4.84	5.64	5.24	9065
ENSG00000164761.4	TNFRSF11B	-3.21	-2.01	0.04	0.01		6.14	6.92	6.53	1.19	2.88	2.03	10540		6.14	6.92	6.53	3.36	3.13	3.24	7270
ENSG00000234745.3	HLA-B	-3.2	-2.02	0.02	0.03		216.3	182.79	199.54	56.19	68.63	62.41	8180		216.3	182.79	199.54	91.82	105.73	98.78	9713
ENSG00000168040.4	FADD	-1.48	-2.07	0.00538	0.00162		9.87	10.23	10.05	6.97	6.65	6.81	4275		9.87	10.23	10.05	4.74	4.96	4.85	1204
ENSG00000076604.8	TRAF4	-1.58	-2.08	0.02	0.00868		177.96	162.45	170.21	104.9	110.99	107.94	8180		177.96	162.45	170.21	84.72	78.86	81.79	5834
ENSG00000107643.10	MAPK8	-2.08	-2.09	0.01	9.92e-05		61.75	61.29	61.52	25.93	33.37	29.65	6675		61.75	61.29	61.52	29.59	29.15	29.37	272
ENSG00000179344.11	HLA-DQB1	-2.25	-2.11	0.02	0.06		46.09	53.56	49.82	21.01	23.33	22.17	8180		46.09	53.56	49.82	17.93	29.31	23.62	11405
ENSG00000165416.9	SUGT1	-2.36	-2.5	0.000254	0.00606		57.65	56.76	57.2	24.48	23.92	24.2	824		57.65	56.76	57.2	20.2	25.5	22.85	3268
ENSG00000177663.8	IL17RA	-1.96	-2.6	0.01	0.01		10.07	10.78	10.43	5.8	4.86	5.33	6675		10.07	10.78	10.43	3.46	4.55	4	5834
ENSG00000135341.12	MAP3K7	-2.39	-2.65	0.00386	0.00409		41.91	39.63	40.77	18.01	16.12	17.07	4275		41.91	39.63	40.77	14.23	16.55	15.39	3268
ENSG00000240972.1	MIF	-2.73	-2.67	0.000935	0.00125		140.56	141.74	141.15	54.36	49.02	51.69	1996		140.56	141.74	141.15	49.87	55.99	52.93	1204
ENSG00000096717.7	SIRT1	-3.09	-2.94	0.00872	0.00721		22.5	21.06	21.78	5.86	8.23	7.05	6675		22.5	21.06	21.78	6.42	8.41	7.41	5834
ENSG00000104312.6	RIPK2	-2.54	-3.04	0.00391	0.00517		26.2	24.45	25.33	9.57	10.39	9.98	4275		26.2	24.45	25.33	7.48	9.2	8.34	3268
ENSG00000143621.12	ILF2	-2.4	-3.07	0.00123	0.00115		280.55	270	275.28	112.8	116.78	114.79	2237		280.55	270	275.28	86.16	93.11	89.63	1204
ENSG00000111144.4	LTA4H	-3.03	-3.17	0.000139	5.51e-05		77.99	78.57	78.28	25.27	26.37	25.82	529		77.99	78.57	78.28	24.93	24.38	24.66	201
ENSG00000022556.10	NLRP2	-1.27	-3.58	0.00355	0.00401		102.85	100.33	101.59	79.37	80.09	79.73	4275		102.85	100.33	101.59	32.86	23.91	28.39	3268
ENSG00000127863.11	TNFRSF19	-3.13	-3.91	0.000362	0.00168		10.32	10.1	10.21	3.19	3.34	3.27	1055		10.32	10.1	10.21	2.32	2.9	2.61	1204
ENSG00000127191.11	TRAF2	-4	-4.06	0.02	0.03		19.94	25.17	22.55	5.86	5.4	5.63	9080		19.94	25.17	22.55	4.51	6.62	5.56	9065
ENSG00000215788.5	TNFRSF25	-3.41	-4.07	0.00463	9.28e-05		4.44	4.51	4.48	1.1	1.53	1.31	4275		4.44	4.51	4.48	1.1	1.1	1.1	272
ENSG00000118412.7	CASP8AP2	-4.28	-5.29	0.0032	0.00419		11.55	12.55	12.05	2.65	2.99	2.82	4275		11.55	12.55	12.05	1.88	2.68	2.28	3268
ENSG00000106144.14	CASP2	-4.14	-5.44	7.62e-05	0.000313		20.76	20.82	20.79	5.16	4.89	5.03	342		20.76	20.82	20.79	3.52	4.12	3.82	739
ENSG00000141655.9	TNFRSF11A	-6.81	-6.81	6.68e-06	6.68e-06		7.5	7.47	7.49	1.1	1.1	1.1	87		7.5	7.47	7.49	1.1	1.1	1.1	57
ENSG00000110944.4	IL23A	-8.56	-8.56	0.00593	0.00593		8.77	10.06	9.42	1.1	1.1	1.1	4275		8.77	10.06	9.42	1.1	1.1	1.1	3268
ENSG00000129351.10	ILF3	-6.53	-8.7	2.75e-06	3.07e-06		224.83	224.39	224.61	34.17	34.63	34.4	61		224.83	224.39	224.61	25.56	26.1	25.83	36
ENSG00000173918.8	C1QTNF1	-9.66	-9.66	2.07e-05	2.07e-05		10.58	10.67	10.63	1.1	1.1	1.1	156		10.58	10.67	10.63	1.1	1.1	1.1	101
ENSG00000144730.12	IL17RD	-10.24	-10.24	0.000419	0.000419		11.06	11.47	11.26	1.1	1.1	1.1	1164		11.06	11.47	11.26	1.1	1.1	1.1	947
ENSG00000108691.3	CCL2	-12.79	-12.79	0.03	0.03		16.34	11.79	14.07	1.1	1.1	1.1	9852		16.34	11.79	14.07	1.1	1.1	1.1	9065
ENSG00000144476.5	CXCR7	-14.69	-17.03	0.00494	0.0043		47.28	41.78	44.53	2.03	4.03	3.03	4275		47.28	41.78	44.53	2.44	2.79	2.62	3268
ENSG00000089685.7	BIRC5	-7.23	-21.14	0.00263	0.00214		50.02	54.5	52.26	6.66	7.8	7.23	2237		50.02	54.5	52.26	1.93	3.02	2.47	1204
ENSG00000121966.5	CXCR4	-85.14	-69.5	0.00882	0.00887		102.71	85.15	93.93	1.11	1.1	1.1	6675		102.71	85.15	93.93	1.44	1.26	1.35	5834
